# Supplementary material for: Robotic versus Open Pyeloplasty: Perioperative and Functional Outcomes
Source: J Clin Med. 2023 Mar 28;12(7):2538. doi: 10.3390/jcm12072538 (PMC10095392; doi:10.3390/jcm12072538)
Supplement: Supplementary file 1 [file jcm-12-02538-s001.zip]

Archive with 1 entries (1 files):
- jcm-2277545-supplementary.pdf
